# Supplementary material for: How Do Shifts in Patients with Mental Health Problems’ Formal and Informal Care Utilization Affect Informal Caregivers?: A COVID-19 Case Study
Source: Int J Environ Res Public Health. 2022 Dec 7;19(24):16425. doi: 10.3390/ijerph192416425 (PMC9778175; doi:10.3390/ijerph192416425)
Supplement: Supplementary file 1 [file ijerph-19-16425-s001.zip]

Archive with 1 entries (1 files):
- ijerph-1995424-supplementary.pdf
